# Supplementary material for: Iron–Gold Nanoflowers: A Promising Tool for Multimodal Imaging and Hyperthermia Therapy
Source: Pharmaceutics. 2022 Mar 14;14(3):636. doi: 10.3390/pharmaceutics14030636 (PMC8955043; doi:10.3390/pharmaceutics14030636)
Supplement: Supplementary file 1 [file pharmaceutics-14-00636-s001.zip]

Archive with 1 entries (1 files):
- pharmaceutics-1603448-supplementary.pdf
